# Supplementary material for: Bacteria Contaminants Detected by Organic Inverter-Based Biosensors
Source: Polymers (Basel). 2024 May 22;16(11):1462. doi: 10.3390/polym16111462 (PMC11174487; doi:10.3390/polym16111462)
Supplement: Supplementary file 1 [file polymers-16-01462-s001.zip]

Archive with 1 entries (1 files):
- polymers-2981668-supplementary.pdf
